# Supplementary material for: Structural Investigation of Chloride Ion-Containing Acrylate-Based Imidazolium Poly(Ionic Liquid) Homopolymers and Crosslinked Networks: Effect of Alkyl Spacer and N-Alkyl Substituents
Source: Nanomaterials (Basel). 2024 Dec 29;15(1):40. doi: 10.3390/nano15010040 (PMC11722141; doi:10.3390/nano15010040)
Supplement: Supplementary file 1 [file nanomaterials-15-00040-s001.zip]

Archive with 1 entries (1 files):
- nanomaterials-3350311-supplementary.pdf
